# Supplementary material for: Population Dynamics of the Fiddler Crab Tubuca rhizophorae (Tweedie, 1950) in the Mekong Delta, Vietnam
Source: Ecol Evol. 2025 Jul 23;15(7):e71830. doi: 10.1002/ece3.71830 (PMC12286620; doi:10.1002/ece3.71830)
Supplement: Supplementary file 1 — Data S1. [file ECE3-15-e71830-s001.xlsx]

## Sheet: Sheet1
No.	Carapace Width	Months	Sex	Site (1: Bac Lie; 2: Ca Mau)	Season (1: Dry; 2: Wet)
1	13.51	3	Female	2	1
2	13.56	3	Female	2	1
3	12.02	3	Female	2	1
4	12.7	3	Female	2	1
5	12.83	3	Female	2	1
6	17.16	3	Male	2	1
7	17.11	3	Male	2	1
8	15.11	3	Male	2	1
9	14.85	3	Male	2	1
10	14.55	3	Male	2	1
11	17.39	3	Male	2	1
12	17.36	3	Male	2	1
13	15.2	3	Male	2	1
14	18.51	3	Male	2	1
15	16.38	3	Male	2	1
16	14.52	3	Male	2	1
17	17.07	3	Male	2	1
18	17.05	3	Male	2	1
19	17.02	3	Male	2	1
20	17.47	3	Male	2	1
21	11.89	3	Female	1	1
22	13.83	3	Female	1	1
23	16.15	3	Female	1	1
24	13.64	3	Female	1	1
25	13.37	3	Female	1	1
26	13.14	3	Female	1	1
27	13.64	3	Female	1	1
28	13.94	3	Female	1	1
29	14.11	3	Female	1	1
30	17.45	3	Male	1	1
31	13.94	3	Male	1	1
32	16.78	3	Male	1	1
33	16.97	3	Male	1	1
34	14.76	3	Male	1	1
35	14.16	3	Male	1	1
36	16.22	3	Male	1	1
37	13.94	3	Male	1	1
38	18.45	3	Male	1	1
39	16.97	3	Male	1	1
40	17.1	3	Male	1	1
41	18.23	3	Male	1	1
42	17.21	3	Male	1	1
43	16.91	3	Male	1	1
44	14.51	3	Male	1	1
45	14.94	3	Male	1	1
46	16.99	3	Male	1	1
47	15.72	3	Male	1	1
48	13.37	3	Male	1	1
49	13.92	3	Male	1	1
50	18.89	3	Male	1	1
51	17.81	3	Male	1	1
52	17.48	3	Male	1	1
53	15.42	3	Male	1	1
54	17.18	4	Male	2	1
55	18.19	4	Male	2	1
56	17.55	4	Male	2	1
57	15.43	4	Male	2	1
58	17.95	4	Male	2	1
59	16.61	4	Male	2	1
60	16.18	4	Male	2	1
61	16.94	4	Male	2	1
62	17.64	4	Male	2	1
63	17.71	4	Male	2	1
64	16.54	4	Male	2	1
65	17.55	4	Male	2	1
66	15.97	4	Male	2	1
67	13.94	4	Male	2	1
68	15	4	Male	2	1
69	14.96	4	Male	2	1
70	13.3	4	Male	2	1
71	13.63	4	Male	2	1
72	14.21	4	Male	2	1
73	13.82	4	Male	2	1
74	17.11	4	Male	2	1
75	16.88	4	Male	2	1
76	15.38	4	Male	2	1
77	14.14	4	Male	2	1
78	15.26	4	Male	2	1
79	12.07	4	Male	2	1
80	17.51	4	Male	2	1
81	17.63	4	Male	2	1
82	16.27	4	Male	2	1
83	14.01	4	Male	2	1
84	14.47	4	Male	2	1
85	15.9	4	Male	2	1
86	15.71	4	Male	2	1
87	17.81	4	Male	2	1
88	17.5	4	Male	2	1
89	16.64	4	Male	2	1
90	15.31	4	Female	2	1
91	13.86	4	Female	2	1
92	14.29	4	Female	2	1
93	14.33	4	Female	2	1
94	15.22	4	Female	2	1
95	14.05	4	Female	2	1
96	14.2	4	Female	2	1
97	15.06	4	Female	2	1
98	15.5	4	Female	2	1
99	14.07	4	Female	2	1
100	15.72	4	Female	2	1
101	15.1	4	Female	2	1
102	15.29	4	Female	2	1
103	15.25	4	Female	2	1
104	13.86	4	Female	2	1
105	13.47	4	Female	2	1
106	13.9	4	Female	2	1
107	15.05	4	Female	2	1
108	15.71	4	Female	2	1
109	14.08	4	Female	1	1
110	14.51	4	Female	1	1
111	14.23	4	Female	1	1
112	13.48	4	Female	1	1
113	14.17	4	Female	1	1
114	14.97	4	Female	1	1
115	14.15	4	Female	1	1
116	13.34	4	Female	1	1
117	12.14	4	Female	1	1
118	12.68	4	Female	1	1
119	12.99	4	Female	1	1
120	12.6	4	Female	1	1
121	11.37	4	Female	1	1
122	13.3	4	Female	1	1
123	13.66	4	Female	1	1
124	12.38	4	Female	1	1
125	13.77	4	Female	1	1
126	13.67	4	Female	1	1
127	13.3	4	Female	1	1
128	12.71	4	Female	1	1
129	11.62	4	Female	1	1
130	13.47	4	Male	1	1
131	12.22	4	Male	1	1
132	12.81	4	Male	1	1
133	12.58	4	Male	1	1
134	11.24	4	Male	1	1
135	13.28	4	Male	1	1
136	12.14	4	Male	1	1
137	12.73	4	Male	1	1
138	13.55	4	Male	1	1
139	12.98	4	Male	1	1
140	12.49	4	Male	1	1
141	12.45	4	Male	1	1
142	16.51	4	Male	1	1
143	16.43	4	Male	1	1
144	16.19	4	Male	1	1
145	15.06	4	Male	1	1
146	14.04	4	Male	1	1
147	13.95	4	Male	1	1
148	13.76	4	Male	1	1
149	13.31	4	Male	1	1
150	13.19	4	Male	1	1
151	12.42	4	Male	1	1
152	12.83	4	Male	1	1
153	12.87	4	Male	1	1
154	12.27	4	Male	1	1
155	13.11	4	Male	1	1
156	13.15	4	Male	1	1
157	12.47	4	Male	1	1
158	11.66	4	Male	1	1
159	18.87	5	Male	2	1
160	14.9	5	Male	2	1
161	18.24	5	Male	2	1
162	19.19	5	Male	2	1
163	15.2	5	Male	2	1
164	15.22	5	Male	2	1
165	14.78	5	Male	2	1
166	16.06	5	Male	2	1
167	17.32	5	Male	2	1
168	16	5	Male	2	1
169	18.8	5	Male	2	1
170	17.18	5	Male	2	1
171	18.57	5	Male	2	1
172	15.81	5	Male	2	1
173	15.19	5	Male	2	1
174	15.16	5	Male	2	1
175	16.24	5	Male	2	1
176	15.74	5	Male	2	1
177	16.16	5	Male	2	1
178	14.26	5	Male	2	1
179	14.52	5	Female	2	1
180	14.39	5	Female	2	1
181	15.13	5	Female	2	1
182	15.74	5	Female	2	1
183	14.8	5	Female	2	1
184	14.43	5	Female	2	1
185	15.23	5	Female	2	1
186	13.62	5	Female	2	1
187	16.07	5	Female	2	1
188	16.37	5	Female	2	1
189	16.15	5	Male	1	1
190	19.44	5	Male	1	1
191	17.37	5	Male	1	1
192	17.47	5	Male	1	1
193	16.94	5	Male	1	1
194	16.37	5	Male	1	1
195	18.68	5	Male	1	1
196	16.87	5	Male	1	1
197	15.92	5	Male	1	1
198	16.51	5	Male	1	1
199	18.05	5	Male	1	1
200	17.54	5	Male	1	1
201	16.7	5	Male	1	1
202	17.98	5	Male	1	1
203	18.43	5	Male	1	1
204	15.71	5	Male	1	1
205	19.81	5	Male	1	1
206	15.77	5	Male	1	1
207	16.45	5	Male	1	1
208	14.9	5	Male	1	1
209	14.69	5	Female	1	1
210	14.92	5	Female	1	1
211	14.55	5	Female	1	1
212	14.09	5	Female	1	1
213	14.33	5	Female	1	1
214	13.64	5	Female	1	1
215	13.28	5	Female	1	1
216	12.4	5	Female	1	1
217	11.69	5	Female	1	1
218	13.78	5	Female	1	1
219	13.73	6	Male	2	2
220	16.54	6	Male	2	2
221	15.32	6	Male	2	2
222	15.48	6	Male	2	2
223	14.34	6	Male	2	2
224	16.02	6	Male	2	2
225	15.23	6	Male	2	2
226	16.87	6	Male	2	2
227	16.24	6	Male	2	2
228	16.39	6	Male	2	2
229	19.12	6	Male	2	2
230	13.44	6	Male	2	2
231	14.89	6	Male	2	2
232	14.62	6	Male	2	2
233	14.66	6	Male	2	2
234	19.96	6	Male	2	2
235	16.44	6	Male	2	2
236	13.26	6	Male	2	2
237	15.73	6	Male	2	2
238	18.68	6	Male	2	2
239	13.98	6	Female	2	2
240	14.83	6	Female	2	2
241	14.76	6	Female	2	2
242	14.59	6	Female	2	2
243	15.36	6	Female	2	2
244	14.73	6	Female	2	2
245	13.14	6	Female	2	2
246	14.62	6	Female	2	2
247	16.95	6	Female	2	2
248	14.07	6	Female	2	2
249	14.17	6	Male	1	2
250	14.78	6	Male	1	2
251	14.64	6	Male	1	2
252	15.06	6	Male	1	2
253	19.78	6	Male	1	2
254	16.69	6	Male	1	2
255	19.16	6	Male	1	2
256	16.29	6	Male	1	2
257	18.83	6	Male	1	2
258	18.73	6	Male	1	2
259	17.46	6	Male	1	2
260	17.58	6	Male	1	2
261	19.42	6	Male	1	2
262	17.26	6	Male	1	2
263	17.83	6	Male	1	2
264	17.82	6	Male	1	2
265	19.49	6	Male	1	2
266	16.02	6	Male	1	2
267	15.89	6	Male	1	2
268	15.38	6	Female	1	2
269	15.26	6	Female	1	2
270	16.12	6	Female	1	2
271	13.33	6	Female	1	2
272	15.31	6	Female	1	2
273	14.3	6	Female	1	2
274	14.98	6	Female	1	2
275	16.19	6	Female	1	2
276	16.31	6	Female	1	2
277	14.5	6	Female	1	2
278	18.57	7	Male	2	2
279	16.13	7	Male	2	2
280	18.07	7	Male	2	2
281	20.42	7	Male	2	2
282	17.42	7	Male	2	2
283	17.21	7	Male	2	2
284	16.55	7	Male	2	2
285	16.36	7	Male	2	2
286	16	7	Male	2	2
287	15.87	7	Male	2	2
288	17.02	7	Male	2	2
289	18.5	7	Male	2	2
290	18.61	7	Male	2	2
291	16.63	7	Male	2	2
292	14.94	7	Male	2	2
293	16.19	7	Male	2	2
294	14.73	7	Male	2	2
295	14.9	7	Male	2	2
296	17.11	7	Male	2	2
297	14.38	7	Male	2	2
298	14.24	7	Female	2	2
299	13.71	7	Female	2	2
300	16.23	7	Female	2	2
301	17.3	7	Female	2	2
302	15.11	7	Female	2	2
303	15.34	7	Female	2	2
304	17.42	7	Female	2	2
305	12.38	7	Female	2	2
306	14	7	Female	2	2
307	15.85	7	Female	2	2
308	19.78	7	Male	1	2
309	15.96	7	Male	1	2
310	17.77	7	Male	1	2
311	19.47	7	Male	1	2
312	17.42	7	Male	1	2
313	16.27	7	Male	1	2
314	18.17	7	Male	1	2
315	17.28	7	Male	1	2
316	17.68	7	Male	1	2
317	16.68	7	Male	1	2
318	18.3	7	Male	1	2
319	18.07	7	Male	1	2
320	19.28	7	Male	1	2
321	19.23	7	Male	1	2
322	15.88	7	Male	1	2
323	14.78	7	Male	1	2
324	15.81	7	Male	1	2
325	14.49	7	Male	1	2
326	15.15	7	Male	1	2
327	14.91	7	Male	1	2
328	17.79	7	Female	1	2
329	16.35	7	Female	1	2
330	10.46	7	Female	1	2
331	14.19	7	Female	1	2
332	15.93	7	Female	1	2
333	14.76	7	Female	1	2
334	14.54	7	Female	1	2
335	16.06	7	Female	1	2
336	15.39	7	Female	1	2
337	13.39	7	Female	1	2
338	15.31	8	Female	2	2
339	14.42	8	Female	2	2
340	13.43	8	Female	2	2
341	16.57	8	Female	2	2
342	14.14	8	Female	2	2
343	13.14	8	Female	2	2
344	13.05	8	Female	2	2
345	14.27	8	Female	2	2
346	14.49	8	Female	2	2
347	13.91	8	Female	2	2
348	15.15	8	Male	2	2
349	14.27	8	Male	2	2
350	20.7	8	Male	2	2
351	14.77	8	Male	2	2
352	14.55	8	Male	2	2
353	18.99	8	Male	2	2
354	19.66	8	Male	2	2
355	15.36	8	Male	2	2
356	17.41	8	Male	2	2
357	15.94	8	Male	2	2
358	17.64	8	Male	2	2
359	15.78	8	Male	2	2
360	14.59	8	Male	2	2
361	15.39	8	Male	2	2
362	14.08	8	Male	2	2
363	12.5	8	Male	2	2
364	15.34	8	Female	1	2
365	13.95	8	Female	1	2
366	12.07	8	Female	1	2
367	12.51	8	Female	1	2
368	11.52	8	Female	1	2
369	14.03	8	Female	1	2
370	10.61	8	Female	1	2
371	11.14	8	Female	1	2
372	11.93	8	Female	1	2
373	12.9	8	Female	1	2
374	15.68	8	Male	1	2
375	16.96	8	Male	1	2
376	18.18	8	Male	1	2
377	15.1	8	Male	1	2
378	16.12	8	Male	1	2
379	13.94	8	Male	1	2
380	13.5	8	Male	1	2
381	12.45	8	Male	1	2
382	17.47	8	Male	1	2
383	16.24	8	Male	1	2
384	17.77	8	Male	1	2
385	15.93	8	Male	1	2
386	18.23	8	Male	1	2
387	15.81	8	Male	1	2
388	14.34	8	Male	1	2
389	15.06	8	Male	1	2
390	13.3	8	Male	1	2
391	14.35	8	Male	1	2
392	16.77	9	Female	2	2
393	15.22	9	Female	2	2
394	15.76	9	Female	2	2
395	15.41	9	Female	2	2
396	14.23	9	Female	2	2
397	15.9	9	Female	2	2
398	14.34	9	Female	2	2
399	15.97	9	Female	2	2
400	15.27	9	Female	2	2
401	14.34	9	Female	2	2
402	19.88	9	Male	2	2
403	20.34	9	Male	2	2
404	18.85	9	Male	2	2
405	19.45	9	Male	2	2
406	19.56	9	Male	2	2
407	18.26	9	Male	2	2
408	18.65	9	Male	2	2
409	17.77	9	Male	2	2
410	15.81	9	Male	2	2
411	15.56	9	Male	2	2
412	14.91	9	Male	2	2
413	17.86	9	Male	2	2
414	15.37	9	Male	2	2
415	19.04	9	Male	2	2
416	19.45	9	Male	2	2
417	19.82	9	Male	2	2
418	18.05	9	Male	2	2
419	16.6	9	Male	2	2
420	16.2	9	Male	2	2
421	16.68	9	Male	2	2
422	14.27	9	Female	1	2
423	13.3	9	Female	1	2
424	14.77	9	Female	1	2
425	14.02	9	Female	1	2
426	15.55	9	Female	1	2
427	15.11	9	Female	1	2
428	16.52	9	Female	1	2
429	14.9	9	Female	1	2
430	14.46	9	Female	1	2
431	13.37	9	Female	1	2
432	15.12	9	Male	1	2
433	14.8	9	Male	1	2
434	15.2	9	Male	1	2
435	16.49	9	Male	1	2
436	15.1	9	Male	1	2
437	18.58	9	Male	1	2
438	16.19	9	Male	1	2
439	15.31	9	Male	1	2
440	13.6	9	Male	1	2
441	13.84	9	Male	1	2
442	18.28	9	Male	1	2
443	18.62	9	Male	1	2
444	16.7	9	Male	1	2
445	15.88	9	Male	1	2
446	14.31	9	Male	1	2
447	14.34	9	Male	1	2
448	13.8	9	Male	1	2
449	17.8	9	Male	1	2
450	15.54	9	Male	1	2
451	15.07	9	Male	1	2
452	16.06	10	Male	2	2
453	14.3	10	Male	2	2
454	18.53	10	Male	2	2
455	14.83	10	Male	2	2
456	17.53	10	Male	2	2
457	16.18	10	Male	2	2
458	15.41	10	Male	2	2
459	18.63	10	Male	2	2
460	18.03	10	Male	2	2
461	14.9	10	Male	2	2
462	18.11	10	Male	2	2
463	15.59	10	Male	2	2
464	17.51	10	Male	2	2
465	17.64	10	Male	2	2
466	18.26	10	Male	2	2
467	13.46	10	Female	2	2
468	14.56	10	Female	2	2
469	13.64	10	Female	2	2
470	15.46	10	Female	2	2
471	14.77	10	Female	2	2
472	12.5	10	Female	2	2
473	15.45	10	Female	2	2
474	14.1	10	Female	2	2
475	12.56	10	Female	2	2
476	11.75	10	Female	2	2
477	14.37	10	Female	2	2
478	16.37	10	Female	2	2
479	16.04	10	Female	2	2
480	13.26	10	Female	2	2
481	17.6	10	Male	1	2
482	16.05	10	Male	1	2
483	17.71	10	Male	1	2
484	15.46	10	Male	1	2
485	18.9	10	Male	1	2
486	14.96	10	Male	1	2
487	9.12	10	Male	1	2
488	17.93	10	Male	1	2
489	17.21	10	Male	1	2
490	17.13	10	Male	1	2
491	19.58	10	Male	1	2
492	17.93	10	Male	1	2
493	15.5	10	Male	1	2
494	16.73	10	Male	1	2
495	16.48	10	Male	1	2
496	15.04	10	Male	1	2
497	13.86	10	Female	1	2
498	13.6	10	Female	1	2
499	14.69	10	Female	1	2
500	16.45	10	Female	1	2
501	14.13	10	Female	1	2
502	13.68	10	Female	1	2
503	14.19	10	Female	1	2
504	14.53	10	Female	1	2
505	15.48	10	Female	1	2
506	13.5	10	Female	1	2
507	12.12	10	Female	1	2
508	12.64	10	Female	1	2
509	12.19	10	Female	1	2
510	18	11	Male	2	2
511	17.55	11	Male	2	2
512	15.57	11	Male	2	2
513	15.85	11	Male	2	2
514	16.66	11	Male	2	2
515	17.61	11	Male	2	2
516	15.24	11	Male	2	2
517	16.88	11	Male	2	2
518	14.82	11	Male	2	2
519	13.72	11	Male	2	2
520	16.53	11	Male	2	2
521	14.46	11	Male	2	2
522	14.47	11	Male	2	2
523	17.05	11	Male	2	2
524	16.46	11	Male	2	2
525	15.52	11	Male	2	2
526	15.72	11	Male	2	2
527	15.09	11	Male	2	2
528	17.01	11	Male	2	2
529	16.42	11	Male	2	2
530	18.07	11	Male	2	2
531	15.32	11	Male	2	2
532	15.44	11	Female	2	2
533	13.67	11	Female	2	2
534	13.27	11	Female	2	2
535	14.34	11	Female	2	2
536	13.4	11	Female	2	2
537	16.51	11	Female	2	2
538	14.19	11	Female	2	2
539	15.3	11	Female	2	2
540	13.53	11	Female	2	2
541	13.94	11	Female	2	2
542	16.84	11	Male	1	2
543	18.04	11	Male	1	2
544	17.94	11	Male	1	2
545	18.8	11	Male	1	2
546	17.62	11	Male	1	2
547	15.57	11	Male	1	2
548	14.44	11	Male	1	2
549	16.55	11	Male	1	2
550	16.24	11	Male	1	2
551	15.76	11	Male	1	2
552	17.7	11	Male	1	2
553	13.93	11	Male	1	2
554	19.26	11	Male	1	2
555	17.96	11	Male	1	2
556	16.89	11	Male	1	2
557	13.35	11	Female	1	2
558	13.91	11	Female	1	2
559	13.36	11	Female	1	2
560	14.81	11	Female	1	2
561	13.4	11	Female	1	2
562	13.49	11	Female	1	2
563	14.31	11	Female	1	2
564	12.76	11	Female	1	2
565	11.88	11	Female	1	2
566	13.61	11	Female	1	2
567	12.69	11	Female	1	2
568	19.3	11	Female	1	2
569	13.89	11	Female	1	2
570	14.46	11	Female	1	2
571	14.41	11	Female	1	2
572	14.34	11	Male	1	2
573	18	12	Male	2	2
574	16.82	12	Male	2	2
575	18.04	12	Male	2	2
576	17.9	12	Male	2	2
577	17.63	12	Male	2	2
578	17.82	12	Male	2	2
579	15.87	12	Male	2	2
580	17.95	12	Male	2	2
581	15.59	12	Male	2	2
582	14.63	12	Female	2	2
583	16.19	12	Female	2	2
584	13.63	12	Female	2	2
585	13.78	12	Female	2	2
586	14.46	12	Female	2	2
587	13.2	12	Female	2	2
588	12.89	12	Female	2	2
589	14.44	12	Female	2	2
590	13.13	12	Female	2	2
591	14.52	12	Female	2	2
592	12.45	12	Female	2	2
593	13.95	12	Female	2	2
594	13.86	12	Female	2	2
595	13.65	12	Female	2	2
596	14.8	12	Female	2	2
597	14.5	12	Female	2	2
598	12.84	12	Female	2	2
599	13.75	12	Female	2	2
600	13.48	12	Female	2	2
601	10.65	12	Female	2	2
602	15.05	12	Female	2	2
603	16.32	12	Male	1	2
604	16.97	12	Male	1	2
605	18.76	12	Male	1	2
606	15.79	12	Male	1	2
607	12.76	12	Male	1	2
608	16.46	12	Male	1	2
609	16.63	12	Male	1	2
610	15.54	12	Male	1	2
611	17.2	12	Male	1	2
612	15.98	12	Male	1	2
613	16.85	12	Male	1	2
614	16.41	12	Male	1	2
615	15.14	12	Male	1	2
616	15.36	12	Male	1	2
617	14.34	12	Female	1	2
618	13.82	12	Female	1	2
619	13.97	12	Female	1	2
620	14.23	12	Female	1	2
621	14.16	12	Female	1	2
622	14.18	12	Female	1	2
623	13.59	12	Female	1	2
624	14.34	12	Female	1	2
625	12.72	12	Female	1	2
626	13.06	12	Female	1	2
627	13.47	12	Female	1	2
628	13.38	12	Female	1	2
629	13.45	12	Female	1	2
630	13.81	12	Female	1	2
631	16.57	1	Male	1	1
632	15.9	1	Male	1	1
633	16.46	1	Male	1	1
634	16.22	1	Male	1	1
635	14.85	1	Male	1	1
636	15.87	1	Male	1	1
637	16.49	1	Male	1	1
638	15.07	1	Male	1	1
639	16.43	1	Male	1	1
640	15.89	1	Male	1	1
641	17.13	1	Male	1	1
642	13.8	1	Male	1	1
643	17.37	1	Male	1	1
644	16.61	1	Male	1	1
645	15.37	1	Male	1	1
646	16.64	1	Male	1	1
647	16.07	1	Male	1	1
648	17.13	1	Male	1	1
649	17.93	1	Male	1	1
650	15.33	1	Male	1	1
651	13.69	1	Female	1	1
652	13.5	1	Female	1	1
653	18.27	1	Male	2	1
654	15.09	1	Male	2	1
655	14.11	1	Male	2	1
656	18.23	1	Male	2	1
657	17.02	1	Male	2	1
658	14.06	1	Male	2	1
659	16.68	1	Male	2	1
660	14.62	1	Male	2	1
661	16.21	1	Male	2	1
662	15.97	1	Male	2	1
663	14.74	1	Male	2	1
664	14.4	1	Male	2	1
665	18.17	1	Male	2	1
666	14.59	1	Male	2	1
667	15.19	1	Male	2	1
668	15.55	1	Female	2	1
669	14.54	1	Female	2	1
670	12.94	1	Female	2	1
671	14.53	1	Female	2	1
672	12.76	1	Female	2	1
673	14.12	1	Female	2	1
674	14.17	1	Female	2	1
675	14.23	1	Female	2	1
676	14.35	1	Female	2	1
677	13.18	1	Female	2	1
678	13.07	1	Female	2	1
679	12.86	1	Female	2	1
680	13.41	1	Female	2	1
681	17.73	2	Male	2	1
682	17.07	2	Male	2	1
683	18.86	2	Male	2	1
684	14.69	2	Male	2	1
685	19.36	2	Male	2	1
686	14.83	2	Male	2	1
687	18.42	2	Male	2	1
688	16.18	2	Male	2	1
689	14.97	2	Male	2	1
690	13.48	2	Male	2	1
691	17.09	2	Male	2	1
692	14.44	2	Male	2	1
693	15.63	2	Male	2	1
694	16.33	2	Male	2	1
695	14.94	2	Male	2	1
696	16.92	2	Male	2	1
697	17.74	2	Male	2	1
698	17.26	2	Male	2	1
699	18.52	2	Male	2	1
700	17.92	2	Male	2	1
701	17.09	2	Male	2	1
702	14.7	2	Male	2	1
703	17.51	2	Male	2	1
704	15.82	2	Male	2	1
705	14.48	2	Male	2	1
706	19.41	2	Male	2	1
707	19.35	2	Male	2	1
708	20.1	2	Male	2	1
709	16.09	2	Male	2	1
710	18.8	2	Male	2	1
711	18.77	2	Male	2	1
712	17.26	2	Male	2	1
713	17.81	2	Male	2	1
714	20.56	2	Male	2	1
715	18.88	2	Male	2	1
716	18.08	2	Male	2	1
717	17.37	2	Male	2	1
718	18.14	2	Male	2	1
719	14.2	2	Male	2	1
720	13.39	2	Male	2	1
721	16.12	2	Female	2	1
722	15.84	2	Female	2	1
723	14.73	2	Female	2	1
724	16.74	2	Female	2	1
725	14.41	2	Female	2	1
726	17.84	2	Male	1	1
727	16.33	2	Male	1	1
728	17.18	2	Male	1	1
729	16.84	2	Male	1	1
730	13.95	2	Male	1	1
731	16.19	2	Male	1	1
732	16.29	2	Male	1	1
733	16.98	2	Male	1	1
734	17.25	2	Male	1	1
735	13.93	2	Male	1	1
736	16.59	2	Male	1	1
737	17.64	2	Male	1	1
738	14.89	2	Male	1	1
739	14.71	2	Male	1	1
740	15.59	2	Male	1	1
741	17.36	2	Male	1	1
742	14.67	2	Male	1	1
743	14.23	2	Male	1	1
744	14.12	2	Male	1	1
745	14.92	2	Male	1	1
746	13.41	2	Male	1	1
747	15.73	2	Male	1	1
748	14.89	2	Male	1	1
749	12.59	2	Male	1	1
750	16.27	2	Male	1	1
751	13.65	2	Male	1	1
752	16.67	2	Male	1	1
753	15.29	2	Male	1	1
754	15.94	2	Male	1	1
755	13.78	2	Female	1	1
756	14.21	2	Female	1	1
757	14.94	2	Female	1	1
758	15.05	2	Female	1	1
759	14.33	2	Female	1	1
760	17.45	2	Female	1	1
